# Supplementary material for: Early Hippocampal Sharp-Wave Ripple Deficits Predict Later Learning and Memory Impairments in an Alzheimer’s Disease Mouse Model
Source: Cell Rep. Author manuscript; Available in PMC 2020 Aug 19. (PMC7437815; doi:10.1016/j.celrep.2019.10.056)
Supplement: Emily Jones_Cell Reports_Supplementary Table 2 [file NIHMS1617716-supplement-Emily_Jones_Cell_Reports_Supplementary_Table_2.xlsx]

## Sheet: ApoE4-KI
	SWR Abundance				CA3 SG Power				CA1-sr SG Power				DG SG Power
Metric	R	F	DFn, DFd	P value	R	F	DFn, DFd	P value	R	F	DFn, DFd	P value	R	F	DFn, DFd	P value
Slope of Escape Latency Days 1–2	-0.56	6.41	1, 14	0.024	0.28	0.94	1, 11	0.35	0.1	0.14	1, 14	0.72	0.1	0.15	1, 14	0.71
Slope of Escape Latency Days 1–3	-0.66	10.91	1, 14	0.0052	0.48	3.29	1, 11	0.1	-0.05	0.03	1, 14	0.87	0	0	1, 14	0.99
Slope of Escape Latency Days 1–4	-0.18	0.45	1, 14	0.51	0.43	2.43	1, 11	0.15	0	0	1, 14	1	0.02	0.01	1, 14	0.94
Slope of Escape Latency Days 1–5	0.14	0.29	1, 14	0.6	0.15	0.26	1, 11	0.62	-0.02	0	1, 14	0.95	0.05	0.04	1, 14	0.85
Escape Latency Day 1	0.33	1.74	1, 14	0.21	-0.46	2.89	1, 11	0.12	0.11	0.17	1, 14	0.69	-0.27	1.13	1, 14	0.31
Escape Latency Day 2	-0.19	0.51	1, 14	0.49	-0.03	0.01	1, 11	0.92	0.14	0.28	1, 14	0.61	-0.12	0.2	1, 14	0.66
Escape Latency Day 3	-0.5	4.77	1, 14	0.046	0.15	0.27	1, 11	0.61	0.04	0.02	1, 14	0.89	-0.23	0.79	1, 14	0.39
Escape Latency Day 4	0.35	1.97	1, 14	0.18	-0.12	0.15	1, 11	0.71	0.19	0.54	1, 14	0.48	-0.27	1.12	1, 14	0.31
Escape Latency Day 5	0.35	1.92	1, 14	0.19	-0.14	0.24	1, 11	0.64	0.09	0.12	1, 14	0.73	-0.3	1.39	1, 14	0.26
Night 1 Learning	-0.64	9.76	1, 14	0.0075	0.38	1.84	1, 11	0.2	0.25	0.92	1, 14	0.35	0.13	0.24	1, 14	0.63
Night 2 Learning	-0.36	2.06	1, 14	0.17	-0.17	0.33	1, 11	0.58	0.15	0.32	1, 14	0.58	-0.1	0.14	1, 14	0.71
Night 3 Learning	-0.03	0.01	1, 14	0.92	-0.18	0.38	1, 11	0.55	0.41	2.85	1, 14	0.11	-0.04	0.03	1, 14	0.87
Night 4 Learning	-0.05	0.04	1, 14	0.85	-0.36	1.65	1, 11	0.23	0.18	0.46	1, 14	0.51	-0.17	0.44	1, 14	0.52
Probe 1 % in Target Quadrant	-0.11	0.16	1, 14	0.69	0.77	15.75	1, 11	0.0022	0.1	0.13	1, 14	0.72	0.02	0.01	1, 14	0.94
Probe 2 % in Target Quadrant	-0.03	0.02	1, 14	0.9	0.57	5.34	1, 11	0.041	-0.21	0.66	1, 14	0.43	0.02	0	1, 14	0.95
Probe 3 % in Target Quadrant	-0.13	0.23	1, 14	0.64	-0.37	1.77	1, 11	0.21	0.13	0.24	1, 14	0.63	0.15	0.3	1, 14	0.59
Probe 1 Target Crossings	0.12	0.21	1, 14	0.65	0.78	17.3	1, 11	0.0016	0.48	4.15	1, 14	0.06	0.44	3.32	1, 14	0.09
Probe 2 Target Crossings	0.03	0.02	1, 14	0.9	0.43	2.52	1, 11	0.14	0.15	0.32	1, 14	0.58	-0.01	0	1, 14	0.98
Probe 3 Target Crossings	0.21	0.63	1, 14	0.44	-0.36	1.61	1, 11	0.23	-0.12	0.21	1, 14	0.66	-0.28	1.19	1, 14	0.29
Probe 1 Dist to Platform Curve	0.1	0.15	1, 14	0.71	-0.61	6.55	1, 11	0.027	0.15	0.33	1, 14	0.57	-0.35	1.98	1, 14	0.18
Probe 2 Dist to Platform Curve	0.03	0.02	1, 14	0.9	-0.59	6.01	1, 11	0.032	0.05	0.04	1, 14	0.84	-0.31	1.49	1, 14	0.24
Probe 3 Dist to Platform Curve	0.19	0.5	1, 14	0.49	-0.33	1.38	1, 11	0.27	-0.43	3.21	1, 14	0.1	-0.18	0.46	1, 14	0.51

## Sheet: ApoE3-KI
	SWR Abundance				CA3 SG Power				CA1-sr SG Power				DG SG Power
Metric	R	F	DFn, DFd	P value	R	F	DFn, DFd	P value	R	F	DFn, DFd	P value	R	F	DFn, DFd	P value
Slope of Escape Latency Days 1–2	-0.35	1.55	1, 11	0.24	-0.14	0.18	1, 9	0.68	0.33	1.31	1, 11	0.28	-0.01	0	1, 11	0.98
Slope of Escape Latency Days 1–3	0.43	2.45	1, 11	0.15	0.18	0.32	1, 9	0.59	-0.12	0.17	1, 11	0.69	0.77	15.53	1, 11	0.002
Slope of Escape Latency Days 1–4	0.33	1.33	1, 11	0.27	0.05	0.02	1, 9	0.89	-0.05	0.03	1, 11	0.87	0.49	3.5	1, 11	0.09
Slope of Escape Latency Days 1–5	0.1	0.11	1, 11	0.74	0.2	0.39	1, 9	0.55	-0.34	1.41	1, 11	0.26	0.51	3.79	1, 11	0.08
Escape Latency Day 1	-0.43	2.46	1, 11	0.15	-0.24	0.55	1, 9	0.48	0.29	1.02	1, 11	0.33	-0.74	13.17	1, 11	0.004
Escape Latency Day 2	-0.6	6.19	1, 11	0.03	-0.28	0.79	1, 9	0.4	0.48	3.26	1, 11	0.1	-0.55	4.85	1, 11	0.0499
Escape Latency Day 3	-0.08	0.08	1, 11	0.78	-0.16	0.24	1, 9	0.63	0.34	1.4	1, 11	0.26	-0.1	0.11	1, 11	0.75
Escape Latency Day 4	0.22	0.58	1, 11	0.46	0.02	0	1, 9	0.96	0.47	3.11	1, 11	0.11	-0.27	0.84	1, 11	0.38
Escape Latency Day 5	0.25	0.72	1, 11	0.42	-0.04	0.02	1, 9	0.9	0.33	1.35	1, 11	0.27	-0.38	1.81	1, 11	0.21
Night 1 Learning	0.05	0.02	1, 11	0.88	-0.09	0.07	1, 9	0.8	-0.04	0.01	1, 11	0.91	0.39	1.98	1, 11	0.19
Night 2 Learning	0.44	2.68	1, 11	0.13	-0.25	0.58	1, 9	0.46	0.1	0.12	1, 11	0.74	0.04	0.02	1, 11	0.9
Night 3 Learning	-0.09	0.08	1, 11	0.78	0.35	1.22	1, 9	0.3	0.14	0.22	1, 11	0.65	-0.33	1.33	1, 11	0.27
Night 4 Learning	-0.46	2.98	1, 11	0.11	-0.28	0.79	1, 9	0.4	-0.23	0.62	1, 11	0.45	0.16	0.29	1, 11	0.6
Probe 1 % in Target Quadrant	-0.22	0.56	1, 11	0.47	-0.07	0.04	1, 9	0.84	-0.02	0.01	1, 11	0.94	0.35	1.56	1, 11	0.24
Probe 2 % in Target Quadrant	-0.06	0.03	1, 11	0.86	0.45	2.31	1, 9	0.16	-0.13	0.19	1, 11	0.67	-0.16	0.28	1, 11	0.6
Probe 3 % in Target Quadrant	-0.08	0.08	1, 11	0.78	-0.22	0.45	1, 9	0.52	0.15	0.27	1, 11	0.62	-0.24	0.7	1, 11	0.42
Probe 1 Target Crossings	-0.21	0.52	1, 11	0.49	-0.06	0.03	1, 9	0.87	-0.41	2.26	1, 11	0.16	0.66	8.41	1, 11	0.015
Probe 2 Target Crossings	0.05	0.02	1, 11	0.88	0.24	0.54	1, 9	0.48	-0.05	0.02	1, 11	0.88	0.41	2.19	1, 11	0.17
Probe 3 Target Crossings	-0.24	0.66	1, 11	0.43	0.25	0.58	1, 9	0.46	-0.08	0.06	1, 11	0.81	-0.12	0.17	1, 11	0.69
Probe 1 Dist to Platform Curve	0.47	3.2	1, 11	0.1	0.16	0.24	1, 9	0.64	0.14	0.21	1, 11	0.65	-0.01	0	1, 11	0.97
Probe 2 Dist to Platform Curve	0.45	2.8	1, 11	0.12	0.1	0.09	1, 9	0.77	0.68	9.5	1, 11	0.01	-0.39	1.98	1, 11	0.19
Probe 3 Dist to Platform Curve	0.35	1.49	1, 11	0.25	0.18	0.32	1, 9	0.59	0.69	10.04	1, 11	0.089	-0.35	1.5	1, 11	0.25

## Sheet: ApoE4-KI SWR Freq. and Thresh.
	150–250 Hz 3 SD SWR Abundance				150–250 Hz 5 SD SWR Abundance				125–250 Hz 3 SD SWR Abundance				125–250 Hz 5 SD SWR Abundance
Metric	R	F	DFn, DFd	P value	R	F	DFn, DFd	P value	R	F	DFn, DFd	P value	R	F	DFn, DFd	P value
Slope of Escape Latency Days 1-2	-0.62	8.76	1, 14	0.01	-0.56	6.41	1, 14	0.024	-0.55	5.99	1, 14	0.028	-0.57	6.69	1, 14	0.022
Slope of Escape Latency Days 1-3	-0.73	16.07	1, 14	0.0013	-0.66	10.91	1, 14	0.0052	-0.62	8.71	1, 14	0.011	-0.6	7.76	1, 14	0.015
Escape Latency Day 3	-0.62	8.96	1, 14	0.0097	-0.5	4.77	1, 14	0.046	-0.6	7.73	1, 14	0.015	-0.54	5.68	1, 14	0.032
Night 1 Learning	-0.6	7.96	1, 14	0.014	-0.64	9.76	1, 14	0.0075	-0.51	4.92	1, 14	0.044	-0.64	9.47	1, 14	0.0082
	150–250 Hz 3 SD CA3 SG Power				150–250 Hz 5 SD CA3 SG Power				125–250 Hz 3 SD CA3 SG Power				125–250 Hz 5 SD CA3 SG Power
	R	F	DFn, DFd	P value	R	F	DFn, DFd	P value	R	F	DFn, DFd	P value	R	F	DFn, DFd	P value
Probe 1 % in Target Quadrant	0.77	15.66	1, 11	0.0022	15.75	1, 11	0.0022	15.75	0.65	8.01	1, 11	0.016	0.72	11.91	1, 11	0.0054
Probe 2 % in Target Quadrant	0.61	6.44	1, 11	0.028	5.34	1, 11	0.041	5.34	0.58	5.49	1, 11	0.039	0.6	6.22	1, 11	0.03
Probe 1 Target Crossings	0.74	13.13	1, 11	0.004	0.78	17.3	1, 11	0.0016	0.61	6.49	1, 11	0.027	0.68	9.34	1, 11	0.011
Probe 1 Dist to Platform Curve	-0.65	8.03	1, 11	0.016	-0.61	6.55	1, 11	0.027	-0.64	7.68	1, 11	0.018	-0.65	8.16	1, 11	0.016
Probe 2 Dist to Platform Curve	-0.57	5.42	1, 11	0.04	-0.59	6.01	1, 11	0.032	-0.59	5.81	1, 11	0.035	-0.58	5.61	1, 11	0.037
